# Supplementary material for: FhlA-mediated regulation of proton transport and energy transduction in Escherichia coli at acidic pH
Source: PLoS One. 2026 Jun 25;21(6):e0351220. doi: 10.1371/journal.pone.0351220 (PMC13298927; doi:10.1371/journal.pone.0351220)
Supplement: S1 Data — FOF1-ATPase activity of membrane vesicles of E. coli WT and fhlA at 20 h and 72 h. FOF1-ATPase activity was calculated as a difference between the values of overall and DCCD assays. The DCCD (0.1 mM) was added into the assay medium. Formate (0․68 g L-1) added in the assays indicated as formate + . (XLSX) [file pone.0351220.s001.xlsx]

## Sheet: for Fig.1
ATPase activity
20 hour
exp.1	mean, n=4					exp.2	mean, n=5					exp.3	mean, n=5				exp.4	mean, n=3				median
Overall activity	BW25113	ΔfhlA				Overall activity	BW25113	ΔfhlA				Overall activity	BW25113	ΔfhlA			Overall activity	BW25113	ΔfhlA			Overall activity
Formate-, DCCD-	83.94	96.31				Formate-, DCCD-	95.92	101.63				Formate-, DCCD-	94.43	109.54			Formate-, DCCD-	86.11	103.35			Formate-, DCCD-	90.1	102.707
Formate-, DCCD+	18.73	71.19				Formate-, DCCD+	18.5	80.49				Formate-, DCCD+	21.05	70.29			Formate-, DCCD+	20.53	79.04			Formate-, DCCD+	19.7025	75.2525
Formate+, DCCD-	121.33	50.83				Formate+, DCCD-	132.6	47.8				Formate+, DCCD-	127.64	54.31			Formate+, DCCD-	116.4	51.06			Formate+, DCCD-	124.492	51
Formate +, DCCD+	99.62	47.44				Formate +, DCCD+	96.2	41.71				Formate +, DCCD+	103.85	44.49			Formate +, DCCD+	91.53	45			Formate +, DCCD+	97.8	44.66
DCCD-sensitive ATPase activity	BW25113	ΔfhlA				DCCD-sensitive ATPase activity	BW25113	ΔfhlA				DCCD-sensitive ATPase activity	BW25113	ΔfhlA			DCCD-sensitive ATPase activity	BW25113	ΔfhlA			DCCD-sensitive ATPase activity
formate-	65.21	25.12				formate-	77.42	21.14				formate-	73.38	39.25			formate-	65.58	24.31			formate-	70.3975	27.455
formate+	21.71	3.39				formate+	36.4	6.09				formate+	23.79	9.82			formate+	24.87	6.06			formate+	26.6925	6.34
72 hour																						median
exp.1	mean, n=4					exp.2	mean, n=4					exp.3	mean, n=3				exp.4	mean, n=5
Overall activity	BW25113	ΔfhlA				Overall activity	BW25113	ΔfhlA				Overall activity	BW25113	ΔfhlA			Overall activity	BW25113	ΔfhlA			Overall activity	BW25113	ΔfhlA
Formate-, DCCD-	106.71	95.71				Formate-, DCCD-	96.42	85.72				Formate-, DCCD-	103.24	98.14			Formate-, DCCD-	93.63	88.43			Formate-, DCCD-	100	92
Formate-, DCCD+	43.96	50.99				Formate-, DCCD+	38.61	52.39				Formate-, DCCD+	39.44	45.84			Formate-, DCCD+	43.51	46.79			Formate-, DCCD+	43.96	49.0025
Formate+, DCCD-	92.83	85.35				Formate+, DCCD-	95.44	87.66				Formate+, DCCD-	100.95	97.37			Formate+, DCCD-	88.51	94.82			Formate+, DCCD-	92.83	91.3
Formate +, DCCD+	68.65	53.11				Formate +, DCCD+	65.3	47.83				Formate +, DCCD+	74.5	51.63			Formate +, DCCD+	70.36	46.63			Formate +, DCCD+	69.7025	49.8
DCCD-sensitive ATPase activity						DCCD-sensitive ATPase activity						DCCD-sensitive ATPase activity					DCCD-sensitive ATPase activity					DCCD-sensitive ATPase activity
formate-	62.75	44.72				formate-	57.81	33.33				formate-	63.8	52.3			formate-	50.12	41.64			formate-	56.04	42.9975
formate+	24.18	32.24				formate+	30.14	39.83				formate+	26.45	45.74			formate+	18.15	48.19			formate+	23.1275	41.5
