# Supplementary material for: FhlA-mediated regulation of proton transport and energy transduction in Escherichia coli at acidic pH
Source: PLoS One. 2026 Jun 25;21(6):e0351220. doi: 10.1371/journal.pone.0351220 (PMC13298927; doi:10.1371/journal.pone.0351220)
Supplement: S2 Data — H+ flux rate (JH+) in whole cells of E. coli WT and fhlA at 20 h and 72 h. In assays, substrates were used in the same concentration as in the growth medium. FOF1-dependent JH+ was calculated as a difference between the values of overall and DCCD assays. The DCCD (0.1 mM) was added into the assay medium. (XLSX) [file pone.0351220.s002.xlsx]

## Sheet: for Fig. 2
Proton flux rate, JH+
20 hour
exp. 1	mean, n=3				exp. 2	mean, n=4				exp. 3	mean, n=3				median				Standard Deviation				Variance
	BW25113	ΔfhlA				BW25113	ΔfhlA				BW25113	ΔfhlA				BW25113	ΔfhlA			BW25113	ΔfhlA			BW25113	ΔfhlA
glucose	0.8192	0.5735			glucose	0.8848	0.5258			glucose	0.7635	0.6111			glucose	0.8225	0.570133		glucose	0.0607173	0.0427495		glucose	0.00368659	0.00182752
glucose + DCCD	0.2901	0.3121			glucose + DCCD	0.2493	0.268			glucose + DCCD	0.2718	0.2896			glucose + DCCD	0.2704	0.2899		glucose + DCCD	0.020436	0.0220515		glucose + DCCD	0.00041763	0.00048627
glycerol	0.0812	0.0378			glycerol	0.088	0.0439			glycerol	0.0942	0.0412			glycerol	0.0878	0.0409667		glycerol	0.00650231	0.00305669		glycerol	4.228e-05	9.34333e-06
glycerol + DCCD	0.0389	0.0217			glycerol + DCCD	0.0449	0.02			glycerol + DCCD	0.042	0.0186			glycerol + DCCD	0.0419333	0.0201		glycerol + DCCD	0.00300056	0.00155242		glycerol + DCCD	9.00333e-06	2.41e-06
formate	-0.0468	0.0007			formate	-0.0437	0.0007			formate	-0.04	0.0006			formate	-0.0435	0.000666667		formate	0.00340441	5.7735e-05		formate	1.159e-05	3.33333e-09
formate +DCCD	-0.0897	0			formate +DCCD	-0.0963	0			formate +DCCD	-0.1	0			formate +DCCD	-0.0953333	0		formate +DCCD	0.0052176	0		formate +DCCD	2.72233e-05	0
DCCD-sensitive JH+					DCCD-sensitive JH+					DCCD-sensitive JH+					DCCD-sensitive JH+				DCCD-sensitive JH+				DCCD-sensitive JH+
glucose	0.5291	0.2614			glucose	0.6355	0.2578			glucose	0.4917	0.3215			glucose	0.5521	0.280233		glucose	0.074608	0.0357833		glucose	0.00556636	0.00128044
glycerol	0.0423	0.0161			glycerol	0.0431	0.0239			glycerol	0.0522	0.0226			glycerol	0.0458667	0.0208667		glycerol	0.00549939	0.00417892		glycerol	3.02433e-05	1.74633e-05
formate	0.0429	0			formate	0.0526	0			formate	0.06	0.002			formate	0.0518333	0.000666667		formate	0.00857574	0.0011547		formate	7.35433e-05	1.33333e-06
72 hour
exp. 1	mean, n=3				exp. 2	mean, n=3				exp. 3	mean, n=3				median				Standard Deviation				Variance
	BW25113	ΔfhlA				BW25113	ΔfhlA				BW25113	ΔfhlA				BW25113	ΔfhlA			BW25113	ΔfhlA			BW25113	ΔfhlA
glucose	0.3413	0.1661			glucose	0.3989	0.0941			glucose	0.2698	0.18			glucose	0.336667	0.146733		glucose	0.0646746	0.0461086		glucose	0.0041828	0.002126
glucose + DCCD	0.2101	0.1107			glucose + DCCD	0.2454	0.1294			glucose + DCCD	0.228	0.12			glucose + DCCD	0.227833	0.120033		glucose + DCCD	0.0176506	0.00935004		glucose + DCCD	0.000311543	8.74233e-05
glycerol	0	0			glycerol	0	0			glycerol	0	0			glycerol	0	0		glycerol	0	0		glycerol	0	0
glycerol + DCCD	0	0			glycerol + DCCD	0	0			glycerol + DCCD	0	0			glycerol + DCCD	0	0		glycerol + DCCD	0	0		glycerol + DCCD	0	0
formate	0.166	0			formate	0.194	0			formate	0.18	0			formate	0.18	0		formate	0.014	0		formate	0.000196	0
formate +DCCD	0.1568	0			formate +DCCD	0.1833	0			formate +DCCD	0.17	0			formate +DCCD	0.170033	0		formate +DCCD	0.01325	0		formate +DCCD	0.000175563	0
DCCD-sensitive JH+					DCCD-sensitive JH+					DCCD-sensitive JH+					DCCD-sensitive JH+				DCCD-sensitive JH+				DCCD-sensitive JH+
glucose	0.1312	0.0554			glucose	0.1535	-0.0353			glucose	0.0418	0.06			glucose	0.108833	0.0267		glucose	0.0591136	0.0537428		glucose	0.00349442	0.00288829
glycerol	0	0			glycerol	0	0			glycerol	0	0			glycerol	0	0		glycerol	0	0		glycerol	0	0
formate	0.0092	0			formate	0.0107	0			formate	0.01	0.002			formate	0.00996667	0.000666667		formate	0.000750555	0.0011547		formate	5.63333e-07	1.33333e-06
