# Supplementary material for: FhlA-mediated regulation of proton transport and energy transduction in Escherichia coli at acidic pH
Source: PLoS One. 2026 Jun 25;21(6):e0351220. doi: 10.1371/journal.pone.0351220 (PMC13298927; doi:10.1371/journal.pone.0351220)
Supplement: S3 Data — –SH group amount in membrane vesicles of E. coli WT and fhlA at 20 h and 72 h. The NEM (0.1 mM) was added into the assay medium. Formate (0.68 g L-1) was added to the assays. (XLSX) [file pone.0351220.s003.xlsx]

## Sheet: for Fig. 3
Membrane -SH groups
20 hour
exp. 1	mean, n=3				exp. 2	mean, n=4				exp. 3	mean, n=3				median					Standard Deviation				Variance
	BW25113	ΔfhlA				BW25113	ΔfhlA				BW25113	ΔfhlA				BW25113	ΔfhlA				BW25113	ΔfhlA			BW25113	ΔfhlA
no addition	3.76	3.3			no addition	3.75	3.26			no addition	3.78	3.2			no addition	3.76333	3.25333			no addition	0.0152753	0.0503322		no addition	0.000233333	0.00253333
NEM +	2.74	2.86			NEM +	2.72	2.8			NEM +	2.73	2.9			NEM +	2.73	2.85333			NEM +	0.01	0.0503322		NEM +	0.0001	0.00253333
formate +	3.96	3.9			formate +	3.94	3.86			formate +	3.94	3.8			formate +	3.94667	3.85333			formate +	0.011547	0.0503322		formate +	0.000133333	0.00253333
20 hour
exp. 1	mean, n=3				exp. 2	mean, n=4				exp. 3	mean, n=3				median
	BW25113	ΔfhlA				BW25113	ΔfhlA				BW25113	ΔfhlA				BW25113	ΔfhlA				BW25113	ΔfhlA			BW25113	ΔfhlA
no addition	4.1	4.38			no addition	4	4.4			no addition	4.06	4.36			no addition	4.05333	4.38			no addition	0.0503322	0.02		no addition	0.00253333	0.0004
NEM +	3.3	3.7			NEM +	3.4	3.6			NEM +	3.5	3.65			NEM +	3.4	3.65			NEM +	0.1	0.05		NEM +	0.01	0.0025
formate +	4.5	4.85			formate +	4.53	4.89			formate +	4.6	4.95			formate +	4.54333	4.89667			formate +	0.051316	0.0503322		formate +	0.00263333	0.00253333
