# Supplementary material for: FhlA-mediated regulation of proton transport and energy transduction in Escherichia coli at acidic pH
Source: PLoS One. 2026 Jun 25;21(6):e0351220. doi: 10.1371/journal.pone.0351220 (PMC13298927; doi:10.1371/journal.pone.0351220)
Supplement: S4 Data — The values of pHin, pHex, ΔpH, Δψ, Δp and CMH+ in E. coli WT and fhlA at 20 and 72 hours of the growth in the presence of a mixture of glucose, glycerol and formate. (XLSX) [file pone.0351220.s004.xlsx]

## Sheet: for Table 1
20 hour
exp. 1	mean, n=3				exp. 2	mean, n=4				exp. 3	mean, n=3				median				Standard Deviation				Variance
	BW25113	ΔfhlA				BW25113	ΔfhlA				BW25113	ΔfhlA				BW25113	ΔfhlA			BW25113	ΔfhlA			BW25113	ΔfhlA
pHin	6.58	6.62			pHin	6.56	6.59			pHin	6.54	6.62			pHin	6.56	6.61		pHin	0.02	0.0173205		pHin	0.0004	0.0003
pHex	5.12	5.03			pHex	5.12	5.02			pHex	5.1	5.04			pHex	5.08	5.035		pHex	0.011547	0.01		pHex	0.000133333	0.0001
ΔpH	1.46	1.59			ΔpH	1.44	1.57			ΔpH	1.44	1.58			ΔpH	1.44667	1.585		ΔpH	0.011547	0.01		ΔpH	0.000133333	0.0001
(-61.5) x ΔpH	-89.79	-97.785			61.5ΔpH	-88.56	-96.555			61.5ΔpH	-88.56	-97.17			61.5ΔpH	-88.97	-97.17		61.5ΔpH	0.710141	0.615		61.5ΔpH	0.5043	0.378225
ΔΨ	-111	-113			ΔΨ	-113	-110			ΔΨ	-106.7	-107			ΔΨ	-110.233	-110		ΔΨ	3.21921	3		ΔΨ	10.3633	9
Δp	-200.79	-210.785				-201.56	-206.555				-195.26	-204.17			Δp	-199.203	-207.17		Δp	3.43666	3.35011		Δp	11.8106	11.2232
CMH+	4.2	2.8			CMH+	4.38	2.68			CMH+	4.18	2.76			CMH+	4.25333	2.74667		CMH+	0.110151	0.061101		CMH+	0.0121333	0.00373333
72 hour
exp. 1	mean, n=3				exp. 2	mean, n=4				exp. 3	mean, n=3				median				Standard Deviation				Variance
	BW25113	ΔfhlA				BW25113	ΔfhlA				BW25113	ΔfhlA				BW25113	ΔfhlA			BW25113	ΔfhlA			BW25113	ΔfhlA
pHin	6.77	6.76			pHin	6.75	6.78			pHin	6.728	6.82			pHin	6.74933	6.78667		pHin	0.0210079	0.0305505		pHin	0.000441333	0.000933333
pHex	5.326	4.92			pHex	5.335	4.93			pHex	5.31	4.905			pHex	5.32367	4.91833		pHex	0.0126623	0.0125831		pHex	0.000160333	0.000158333
ΔpH	1.444	1.84			ΔpH	1.415	1.85			ΔpH	1.418	1.915			ΔpH	1.42567	1.86833		ΔpH	0.0159478	0.0407226		ΔpH	0.000254333	0.00165833
(-61.5) x ΔpH	-88.806	-113.16			61.5ΔpH	-87.0225	-113.775			61.5ΔpH	-87.207	-117.773			61.5ΔpH	-87.6785	-114.903		61.5ΔpH	0.980792	2.50444		61.5ΔpH	0.961952	6.27223
ΔΨ	-116	-113			ΔΨ	-112	-110			ΔΨ	-112	-107			ΔΨ	-113.333	-110		ΔΨ	2.3094	3		ΔΨ	5.33333	9
Δp	-204.806	-226.16				-199.023	-223.775				-199.207	-224.773			Δp	-201.012	-224.903		Δp	3.28714	1.1978		Δp	10.8053	1.43473
CMH+	1.79	0.8			CMH+	1.9	0.79			CMH+	1.82	0.79			CMH+	1.83667	0.793333		CMH+	0.0568624	0.0057735		CMH+	0.00323333	3.33333e-05
